# Supplementary material for: Structural and Functional Enrichment Analyses for Antimicrobial Peptides
Source: Int J Mol Sci. 2020 Nov 20;21(22):8783. doi: 10.3390/ijms21228783 (PMC7699717; doi:10.3390/ijms21228783)
Supplement: Supplementary file 1 [file ijms-21-08783-s001.zip]

Archive with 2 entries (2 files):
- SupplementaryFile1.xlsx
- SupplementaryFile2.xlsx
