# Supplementary material for: Structural and Functional Enrichment Analyses for Antimicrobial Peptides
Source: Int J Mol Sci. 2020 Nov 20;21(22):8783. doi: 10.3390/ijms21228783 (PMC7699717; doi:10.3390/ijms21228783)
Supplement: Supplementary file 1 [file ijms-21-08783-s001.zip › SupplementaryFile1.xlsx]

## Sheet: (A).AMPpopulation
Identity	Antibacterial	AntigramP	AntigramN	Antifungal	Antiviral	Antiparasitic	Anticancer
%	M/N	M/N	M/N	M/N	M/N	M/N	M/N
100	2641/3061	2141/3061	1956/3061	1286/3061	193/3061	94/3061	67/3061
90	2043/2374	1655/2374	1503/2374	964/2374	148/2374	73/2374	51/2374
80	1777/2084	1437/2084	1308/2084	845/2084	129/2084	66/2084	45/2084
70	1647/1934	1334/1934	1214/1934	771/1934	119/1934	57/1934	41/1934
60	1494/1769	1211/1769	1103/1769	711/1769	113/1769	55/1769	38/1769
50	1390/1648	1132/1648	1035/1648	650/1648	108/1648	51/1648	36/1648
40	1312/1560	1070/1560	973/1560	616/1560	105/1560	48/1560	31/1560
The AMP population are for the functional enrichment analyses.
Identity refers to the percentage of AMP sequence identity.
N and M are the population size with any functions and with a specific function, respectively.

## Sheet: (B).CATHpopulation
Identity	α β	α β	α β	Mainly α	Mainly α	Mainly β	Mainly β	Mainly β	Few 2ndary structures
	2-layer Sandwich	Roll	3-layer Sandwich (aba)	Orthogonal Bundle	Up-Down Bundle	β Barrel	Sandwich	Ribbon	Irregular
%	M/N	M/N	M/N	M/N	M/N	M/N	M/N	M/N	M/N
100	106/271	25/271	9/271	39/271	23/271	28/271	12/271	5/271	9/271
90	46/168	15/168	9/168	24/168	17/168	25/168	10/168	4/168	5/168
80	38/150	15/150	9/150	22/150	15/150	24/150	11/150	0/150	4/150
70	31/142	15/142	9/142	21/142	14/142	24/142	10/142	1/142	5/142
60	27/127	12/127	8/127	19/127	13/127	22/127	10/127	0/127	5/127
50	25/119	11/119	9/119	18/119	10/119	21/119	10/119	0/119	5/119
40	22/108	9/108	8/108	17/108	9/108	20/108	8/108	0/108	5/108
The CATH population are for the structural enrichment analysis with respect to CATH structures.
Identity refers to the percentage of AMP sequence identity.
N is the population size under a structural classification.
M is the subpopulation size with a specific structure under this classification.

## Sheet: (C).SCOPpopulation
Identity	All α proteins	All α proteins	All α proteins	α and β proteins (a/b)	α and β proteins (a+b)	α and β proteins (a+b)	Peptides	Peptides	Peptides	Peptides	Small proteins	Small proteins	Small proteins
	Bifunctional inhibitor	Phospholipase	Saposin-like	Periplasmic binding protein-like II	IL8-like	Lysozyme-like	Antimicrobial β-hairpin	Antimicrobial helix	Leucocin-like bacteriocin	Peptide Hormones	Crambin-like	Defensin-like	Knottins
%	M/N	M/N	M/N	M/N	M/N	M/N	M/N	M/N	M/N	M/N	M/N	M/N	M/N
100	5/270	5/270	10/270	5/270	17/270	8/270	6/270	9/270	6/270	8/270	10/270	14/270	109/270
90	3/158	3/158	6/158	5/158	16/158	6/158	6/158	5/158	5/158	4/158	6/158	8/158	41/158
80	3/139	3/139	6/139	5/139	15/139	5/139	5/139	5/139	5/139	4/139	3/139	7/139	29/139
70	3/128	3/128	6/128	5/128	15/128	3/128	4/128	5/128	4/128	4/128	2/128	7/128	24/128
60	3/114	3/114	6/114	4/114	13/114	1/114	4/114	4/114	4/114	4/114	0/114	6/114	21/114
50	2/109	1/109	6/109	5/109	12/109	2/109	4/109	4/109	3/109	4/109	0/109	5/109	21/109
40	2/98	0/98	6/98	5/98	12/98	2/98	4/98	4/98	3/98	4/98	0/98	0/98	18/98
The SCOP population are for the structural enrichment analysis with respect to SCOP structures.
Identity refers to the percentage of AMP sequence identity.
N is the population size under a structural classification.
M is the subpopulation size with a specific structure under this classification.

## Sheet: (D).TMpopulation
Identity	TM1	TM2	TM3	TM4	TM5	TM6	TM8	TM9	TM10
%	M/N	M/N	M/N	M/N	M/N	M/N	M/N	M/N	M/N
100	72/445	19/445	36/445	18/445	24/445	11/445	9/445	12/445	6/445
90	29/113	18/113	22/113	11/113	9/113	5/113	6/113	8/113	5/113
80	24/96	17/96	16/96	10/96	7/96	4/96	5/96	8/96	5/96
70	20/87	17/87	17/87	9/87	4/87	4/87	3/87	8/87	5/87
60	17/72	15/72	15/72	7/72	1/72	4/72	1/72	8/72	4/72
50	15/69	14/69	15/69	7/69	2/69	4/69	2/69	7/69	3/69
40	13/63	14/63	14/63	5/63	1/63	4/63	1/63	7/63	7/63
The TM population are for the structural enrichment analysis with respect to TM structures.
Identity refers to the percentage of AMP sequence identity.
N is the population size under a structural classification.
M is the subpopulation size with a specific structure under this classification.
