# Supplementary material for: Structural and Functional Enrichment Analyses for Antimicrobial Peptides
Source: Int J Mol Sci. 2020 Nov 20;21(22):8783. doi: 10.3390/ijms21228783 (PMC7699717; doi:10.3390/ijms21228783)
Supplement: Supplementary file 1 [file ijms-21-08783-s001.zip › SupplementaryFile2.xlsx]

## Sheet: TableS1.EnrichedFunction(CATH)
CATH		Identity	Antibacterial		AntigramP		AntigramN		Antifungal		Antiviral		Antiparasitic		Anticancer
		%	m/n	p	m/n	p	m/n	p	m/n	p	m/n	p	m/n	p	m/n	p
Alpha Beta		100	44/106	1.000	34/106	1.000	25/106	1.000	72/106	3.86e-08	5/106	0.810	2/106	0.845	7/106	0.008
2-Layer Sandwich		90	24/46	1.000	22/46	0.999	17/46	1.000	30/46	0.000580693	4/46	0.322	0/46	1.000	3/46	0.074
		80	18/38	1.000	17/38	1.000	12/38	1.000	27/38	0.000120953	4/38	0.206	1/38	0.709	2/38	0.197
		70	16/31	1.000	14/31	0.998	10/31	1.000	21/31	0.0014537	4/31	0.119	2/31	0.232	1/31	0.488
		60	13/27	1.000	11/27	0.999	8/27	1.000	19/27	0.00136	4/27	0.089	2/27	0.204	0/27	1.000
		50	11/25	1.000	9/25	0.999	8/25	1.000	18/25	0.000914	3/25	0.222	2/25	0.180	0/25	1.000
		40	10/22	1.000	9/22	0.998	7/22	1.000	16/22	0.00152	3/22	0.180	1/22	0.499	0/22	1.000
Alpha Beta		100	25/25	0.025	18/25	0.509	22/25	0.007	10/25	0.655	2/25	0.474	0/25	1.000	0/25	1.000
Roll		90	15/15	0.104	12/15	0.288	13/15	0.047	5/15	0.797	1/15	0.620	0/15	1.000	0/15	1.000
		80	15/15	0.091	11/15	0.479	13/15	0.043	5/15	0.796	1/15	0.618	0/15	1.000	0/15	1.000
		70	15/15	0.089	11/15	0.480	13/15	0.043	5/15	0.781	1/15	0.616	0/15	1.000	0/15	1.000
		60	12/12	0.131	8/12	0.682	10/12	0.111	5/12	0.568	1/12	0.548	0/12	1.000	0/12	1.000
		50	11/11	0.153	8/11	0.531	10/11	0.045	3/11	0.874	1/11	0.527	0/11	1.000	0/11	1.000
		40	9/9	0.209	7/9	0.425	8/9	0.091	3/9	0.759	1/9	0.466	0/9	1.000	0/9	1.000
Alpha Beta		100	7/9	0.886	5/9	0.901	7/9	0.312	4/9	0.567	2/9	0.106	0/9	1.000	0/9	1.000
3-Layer Sandwich		90	7/9	0.881	5/9	0.898	7/9	0.299	4/9	0.533	2/9	0.104	0/9	1.000	0/9	1.000
	(aba)	80	7/9	0.865	5/9	0.888	7/9	0.287	4/9	0.531	2/9	0.103	0/9	1.000	0/9	1.000
		70	7/9	0.863	5/9	0.889	7/9	0.287	4/9	0.514	2/9	0.102	0/9	1.000	0/9	1.000
		60	6/8	0.886	4/8	0.930	6/8	0.366	4/8	0.410	2/8	0.088	0/8	1.000	0/8	1.000
		50	7/9	0.845	5/9	0.885	7/9	0.288	4/9	0.503	2/9	0.113	0/9	1.000	0/9	1.000
		40	6/8	0.879	4/8	0.930	6/8	0.366	4/8	0.393	2/8	0.096	0/8	1.000	0/8	1.000
Mainly Alpha		100	37/39	0.081	26/39	0.738	26/39	0.429	11/39	0.975	0/39	1.000	3/39	0.116	1/39	0.580
Orthogonal Bundle		90	23/24	0.132	18/24	0.376	16/24	0.456	8/24	0.825	0/24	1.000	2/24	0.167	0/24	1.000
		80	21/22	0.143	16/22	0.451	15/22	0.387	8/22	0.729	0/22	1.000	2/22	0.152	0/22	1.000
		70	20/21	0.158	15/21	0.509	13/21	0.628	7/21	0.798	0/21	1.000	2/21	0.125	0/21	1.000
		60	18/19	0.180	14/19	0.415	13/19	0.385	7/19	0.699	0/19	1.000	2/19	0.116	0/19	1.000
		50	17/18	0.201	15/18	0.136	11/18	0.659	8/18	0.417	0/18	1.000	2/18	0.105	0/18	1.000
		40	16/17	0.220	14/17	0.167	11/17	0.528	8/17	0.342	0/17	1.000	2/17	0.094	0/17	1.000
Mainly Alpha		100	22/23	0.155	18/23	0.266	14/23	0.704	0/23	1.000	0/23	1.000	0/23	1.000	0/23	1.000
Up-down Bundle		90	17/17	0.077	13/17	0.378	10/17	0.742	0/17	1.000	0/17	1.000	0/17	1.000	0/17	1.000
		80	15/15	0.091	11/15	0.479	8/15	0.848	0/15	1.000	0/15	1.000	0/15	1.000	0/15	1.000
		70	14/14	0.105	11/14	0.324	8/14	0.766	0/14	1.000	0/14	1.000	0/14	1.000	0/14	1.000
		60	13/13	0.110	10/13	0.373	7/13	0.823	0/13	1.000	0/13	1.000	0/13	1.000	0/13	1.000
		50	10/10	0.181	8/10	0.348	6/10	0.702	0/10	1.000	0/10	1.000	0/10	1.000	0/10	1.000
		40	9/9	0.209	7/9	0.425	5/9	0.781	0/9	1.000	0/9	1.000	0/9	1.000	0/9	1.000
Mainly Beta		100	21/28	0.970	18/28	0.808	21/28	0.151	14/28	0.251	2/28	0.535	4/28	0.010	0/28	1.000
Beta Barrel		90	20/25	0.876	17/25	0.666	20/25	0.059	11/25	0.439	2/25	0.468	4/25	0.0063803	0/25	1.000
		80	19/24	0.870	16/24	0.687	19/24	0.068	11/24	0.370	2/24	0.443	3/24	0.038	0/24	1.000
		70	19/24	0.867	16/24	0.687	19/24	0.068	11/24	0.344	2/24	0.440	3/24	0.032	0/24	1.000
		60	17/22	0.887	16/22	0.431	17/22	0.107	11/22	0.232	2/22	0.415	4/22	0.004	0/22	1.000
		50	17/21	0.778	15/21	0.498	17/21	0.062	11/21	0.159	2/21	0.405	2/21	0.136	0/21	1.000
		40	16/20	0.799	14/20	0.553	16/20	0.076	10/20	0.228	2/20	0.934	2/20	0.124	0/20	1.000
Mainly Beta		100	7/12	0.997	3/12	1.000	2/12	1.000	6/12	0.389	1/12	0.543	0/12	1.000	1/12	0.234
Sandwich		90	7/10	0.961	3/10	0.998	2/10	0.999	4/10	0.633	1/10	0.475	0/10	1.000	1/10	0.196
		80	7/11	0.986	3/11	0.999	2/11	1.000	5/11	0.482	1/11	0.506	0/11	1.000	1/11	0.214
		70	7/10	0.952	3/10	0.998	2/10	0.999	4/10	0.615	1/10	0.471	0/10	1.000	1/10	0.193
		60	7/10	0.945	3/10	0.998	2/10	0.999	4/10	0.623	1/10	0.484	0/10	1.000	1/10	0.196
		50	7/10	0.943	3/10	0.998	2/10	0.999	4/10	0.604	1/10	0.493	0/10	1.000	1/10	0.199
		40	6/8	0.879	2/8	0.998	2/8	0.994	3/8	0.674	1/8	0.428	0/8	1.000	0/8	1.000
Mainly Beta		100	5/5	0.478	1/5	0.998	0/5	1.000	1/5	0.935	1/5	0.278	2/5	0.009	0/5	1.000
Ribbon		90	4/4	0.548	1/4	0.992	0/4	1.000	1/4	0.876	1/4	0.227	1/4	0.118	0/4	1.000
		80	0/0	1.000	0/0	1.000	0/0	1.000	0/0	1.000	0/0	1.000	0/0	1.000	0/0	1.000
		70	1/1	0.852	0/1	1.000	0/1	1.000	0/1	1.000	0/1	1.000	0/1	1.000	0/1	1.000
		60	0/0	1.000	0/0	1.000	0/0	1.000	0/0	1.000	0/0	1.000	0/0	1.000	0/0	1.000
		50	0/0	1.000	0/0	1.000	0/0	1.000	0/0	1.000	0/0	1.000	0/0	1.000	0/0	1.000
		40	0/0	1.000	0/0	1.000	0/0	1.000	0/0	1.000	0/0	1.000	0/0	1.000	0/0	1.000
Few 2ndary Structures		100	8/9	0.644	8/9	0.195	6/9	0.581	9/9	0.000401168	3/9	0.016	0/9	1.000	0/9	1.000
Irregular		90	4/5	0.855	4/5	0.522	3/5	0.738	5/5	0.011	2/5	0.034	0/5	1.000	0/5	1.000
		80	4/4	0.528	4/4	0.226	3/4	0.523	4/4	0.027	2/4	0.021	0/4	1.000	0/4	1.000
		70	4/5	0.838	4/5	0.507	3/5	0.729	5/5	0.010	2/5	0.033	0/5	1.000	0/5	1.000
		60	4/5	0.825	4/5	0.497	3/5	0.723	5/5	0.010	2/5	0.036	0/5	1.000	0/5	1.000
		50	4/5	0.823	4/5	0.501	3/5	0.730	5/5	0.0094563	2/5	0.037	0/5	1.000	0/5	1.000
		40	4/5	0.818	4/5	0.499	3/5	0.722	5/5	0.009506	2/5	0.039	0/5	1.000	0/5	1.000
		The Enriched Function (CATH) is for the functional enrichment analysis with respect to CATH structures.
		Identity refers to the percentage of AMP sequence identity.
		n and m are the sample size of the specific category of structures with any functions and with the specific function, respectively.

## Sheet: TableS2.EnrichedFunction(SCOP)
SCOP		Identity	Antibacterial		AntigramP		AntigramN		Antifungal		Antiviral		Antiparasitic		Anticancer
		%	m/n	p	m/n	p	m/n	p	m/n	p	m/n	p	m/n	p	m/n	p
All alpha proteins		100	5/5	0.478	1/5	0.998	4/5	0.407	1/5	0.935	0/5	1.000	0/5	1.000	0/5	1.000
Bifunctional inhibitor		90	3/3	0.637	1/3	0.972	2/3	0.695	1/3	0.791	0/3	1.000	0/3	1.000	0/3	1.000
		80	3/3	0.620	1/3	0.970	2/3	0.687	1/3	0.790	0/3	1.000	0/3	1.000	0/3	1.000
		70	3/3	0.617	1/3	0.970	2/3	0.687	1/3	0.783	0/3	1.000	0/3	1.000	0/3	1.000
		60	3/3	0.602	1/3	0.969	2/3	0.682	1/3	0.786	0/3	1.000	0/3	1.000	0/3	1.000
		50	2/2	0.711	1/2	0.902	1/2	0.862	1/2	0.633	0/2	1.000	0/2	1.000	0/2	1.000
		40	2/2	0.707	1/2	0.901	1/2	0.862	1/2	0.633	0/2	1.000	0/2	1.000	0/2	1.000
All alpha proteins		100	5/5	0.478	2/5	0.969	3/5	0.748	0/5	1.000	0/5	1.000	0/5	1.000	0/5	1.000
Phospholipase		90	3/3	0.637	1/3	0.972	2/3	0.695	0/3	1.000	0/3	1.000	0/3	1.000	0/3	1.000
		80	3/3	0.620	1/3	0.970	2/3	0.687	0/3	1.000	0/3	1.000	0/3	1.000	0/3	1.000
		70	3/3	0.617	2/3	0.771	2/3	0.687	0/3	1.000	0/3	1.000	0/3	1.000	0/3	1.000
		60	3/3	0.602	2/3	0.764	2/3	0.682	0/3	1.000	0/3	1.000	0/3	1.000	0/3	1.000
		50	1/1	0.843	1/1	0.687	1/1	0.628	0/1	1.000	0/1	1.000	0/1	1.000	0/1	1.000
		40	0/0	1.000	0/0	1.000	0/0	1.000	0/0	1.000	0/0	1.000	0/0	1.000	0/0	1.000
All alpha proteins		100	8/10	0.853	10/10	0.028	9/10	0.075	3/10	0.863	0/10	1.000	2/10	0.035	1/10	0.199
Saposin-like		90	6/6	0.406	6/6	0.114	6/6	0.064	2/6	0.776	0/6	1.000	1/6	0.171	0/6	1.000
		80	6/6	0.384	6/6	0.107	6/6	0.060	2/6	0.776	0/6	1.000	1/6	0.176	0/6	1.000
		70	6/6	0.381	6/6	0.107	6/6	0.060	2/6	0.765	0/6	1.000	1/6	0.165	0/6	1.000
		60	6/6	0.362	6/6	0.103	6/6	0.058	2/6	0.770	0/6	1.000	1/6	0.173	0/6	1.000
		50	6/6	0.359	6/6	0.105	6/6	0.061	2/6	0.758	0/6	1.000	1/6	0.172	0/6	1.000
		40	6/6	0.353	6/6	0.103	6/6	0.058	2/6	0.759	0/6	1.000	1/6	0.171	0/6	1.000
α and β proteins (a/b)		100	5/5	0.478	4/5	0.527	5/5	0.106	2/5	0.697	1/5	0.278	0/5	1.000	0/5	1.000
Periplasmic binding		90	5/5	0.472	4/5	0.522	5/5	0.101	2/5	0.674	1/5	0.275	0/5	1.000	0/5	1.000
protein-like II		80	5/5	0.450	4/5	0.507	5/5	0.097	2/5	0.673	1/5	0.274	0/5	1.000	0/5	1.000
		70	5/5	0.448	4/5	0.507	5/5	0.097	2/5	0.661	1/5	0.272	0/5	1.000	0/5	1.000
		60	4/4	0.508	3/4	0.624	4/4	0.151	2/4	0.528	1/4	0.232	0/4	1.000	0/4	1.000
		50	5/5	0.426	4/5	0.501	5/5	0.097	2/5	0.654	1/5	0.288	0/5	1.000	0/5	1.000
		40	5/5	0.420	4/5	0.499	5/5	0.094	2/5	0.654	1/5	0.294	0/5	1.000	0/5	1.000
α and β proteins (a+b)		100	16/17	0.301	14/17	0.200	16/17	0.005	5/17	0.906	1/17	0.670	4/17	0.0014604	0/17	1.000
IL8-like		90	15/16	0.324	13/16	0.237	15/16	0.006	4/16	0.941	1/16	0.644	4/16	0.001132	0/16	1.000
		80	14/15	0.328	12/15	0.266	14/15	0.008	4/15	0.917	1/15	0.618	3/15	0.0105	0/15	1.000
		70	14/15	0.324	12/15	0.267	14/15	0.008	4/15	0.909	1/15	0.616	3/15	0.0085885	0/15	1.000
		60	12/13	0.376	12/13	0.050	12/13	0.018	4/13	0.836	1/13	0.577	4/13	0.000486058	0/13	1.000
		50	12/12	0.129	11/12	0.071	12/12	0.003	4/12	0.763	1/12	0.558	2/12	0.051	0/12	1.000
		40	12/12	0.124	11/12	0.069	12/12	0.003	4/12	0.764	1/12	0.567	2/12	0.050	0/12	1.000
α and β proteins (a+b)		100	8/8	0.307	7/8	0.254	5/8	0.683	2/8	0.913	0/8	1.000	0/8	1.000	0/8	1.000
Lysozyme-like		90	6/6	0.406	5/6	0.414	3/6	0.864	1/6	0.956	0/6	1.000	0/6	1.000	0/6	1.000
		80	5/5	0.450	4/5	0.507	3/5	0.729	1/5	0.926	0/5	1.000	0/5	1.000	0/5	1.000
		70	3/3	0.617	2/3	0.771	1/3	0.949	0/3	1.000	0/3	1.000	0/3	1.000	0/3	1.000
		60	1/1	0.845	1/1	0.685	1/1	0.624	0/1	1.000	0/1	1.000	0/1	1.000	0/1	1.000
		50	2/2	0.711	2/2	0.472	1/2	0.862	1/2	0.633	0/2	1.000	0/2	1.000	0/2	1.000
		40	1/1	0.841	1/1	0.685	1/1	0.623	1/1	0.394	0/1	1.000	0/1	1.000	0/1	1.000
Peptides		100	6/6	0.412	5/6	0.419	6/6	0.067	5/6	0.050	0/6	1.000	0/6	1.000	0/6	1.000
Antimicrobial		90	6/6	0.406	5/6	0.414	6/6	0.064	5/6	0.043	0/6	1.000	0/6	1.000	0/6	1.000
	beta-hairpin	80	5/5	0.450	5/5	0.156	5/5	0.097	5/5	0.010	0/5	1.000	0/5	1.000	0/5	1.000
		70	4/4	0.526	4/4	0.226	4/4	0.155	4/4	0.025	0/4	1.000	0/4	1.000	0/4	1.000
		60	4/4	0.508	4/4	0.219	4/4	0.151	4/4	0.026	0/4	1.000	0/4	1.000	0/4	1.000
		50	4/4	0.506	4/4	0.222	4/4	0.155	4/4	0.024	0/4	1.000	0/4	1.000	0/4	1.000
		40	4/4	0.499	4/4	0.220	4/4	0.150	4/4	0.024	0/4	1.000	0/4	1.000	0/4	1.000
Peptides		100	9/9	0.264	6/9	0.729	6/9	0.581	1/9	0.993	1/9	0.444	1/9	0.245	0/9	1.000
Antimicrobial helix		90	5/5	0.472	4/5	0.522	4/5	0.396	1/5	0.926	1/5	0.275	1/5	0.145	0/5	1.000
		80	5/5	0.450	4/5	0.507	4/5	0.386	1/5	0.926	1/5	0.274	1/5	0.149	0/5	1.000
		70	5/5	0.448	4/5	0.507	4/5	0.386	0/5	1.000	0/5	1.000	0/5	1.000	0/5	1.000
		60	4/4	0.508	3/4	0.624	3/4	0.516	0/4	1.000	0/4	1.000	0/4	1.000	0/4	1.000
		50	4/4	0.506	3/4	0.629	3/4	0.524	0/4	1.000	0/4	1.000	0/4	1.000	0/4	1.000
		40	4/4	0.499	3/4	0.626	3/4	0.516	0/4	1.000	0/4	1.000	0/4	1.000	0/4	1.000
Peptides		100	6/6	0.412	5/6	0.419	2/6	0.974	0/6	1.000	0/6	1.000	0/6	1.000	0/6	1.000
Leucocin-like		90	5/5	0.472	4/5	0.522	1/5	0.993	0/5	1.000	0/5	1.000	0/5	1.000	0/5	1.000
	bacteriocin	80	5/5	0.450	4/5	0.507	1/5	0.993	0/5	1.000	0/5	1.000	0/5	1.000	0/5	1.000
		70	4/4	0.526	3/4	0.634	1/4	0.981	0/4	1.000	0/4	1.000	0/4	1.000	0/4	1.000
		60	4/4	0.508	3/4	0.624	1/4	0.980	0/4	1.000	0/4	1.000	0/4	1.000	0/4	1.000
		50	3/3	0.600	2/3	0.767	1/3	0.949	0/3	1.000	0/3	1.000	0/3	1.000	0/3	1.000
		40	3/3	0.594	2/3	0.766	1/3	0.946	0/3	1.000	0/3	1.000	0/3	1.000	0/3	1.000
Peptides		100	8/8	0.307	8/8	0.057	7/8	0.153	2/8	0.913	0/8	1.000	0/8	1.000	0/8	1.000
Peptide hormones		90	4/4	0.548	4/4	0.236	3/4	0.533	2/4	0.535	0/4	1.000	0/4	1.000	0/4	1.000
		80	4/4	0.528	4/4	0.226	3/4	0.523	2/4	0.534	0/4	1.000	0/4	1.000	0/4	1.000
		70	4/4	0.526	4/4	0.226	3/4	0.524	2/4	0.523	0/4	1.000	0/4	1.000	0/4	1.000
		60	4/4	0.508	4/4	0.219	3/4	0.516	2/4	0.528	0/4	1.000	0/4	1.000	0/4	1.000
		50	4/4	0.506	4/4	0.222	3/4	0.524	2/4	0.515	0/4	1.000	0/4	1.000	0/4	1.000
		40	4/4	0.499	4/4	0.220	3/4	0.516	2/4	0.516	0/4	1.000	0/4	1.000	0/4	1.000
Small proteins		100	4/10	1.000	3/10	0.998	3/10	0.994	2/10	0.965	0/10	1.000	0/10	1.000	7/10	2e-10
Crambin-like		90	4/6	0.961	3/6	0.927	3/6	0.864	2/6	0.776	0/6	1.000	0/6	1.000	3/6	0.000179
		80	2/3	0.941	2/3	0.771	2/3	0.687	1/3	0.790	0/3	1.000	0/3	1.000	2/3	0.00135
		70	2/2	0.725	2/2	0.476	2/2	0.394	1/2	0.639	0/2	1.000	0/2	1.000	1/2	0.042
		60	0/0	1.000	0/0	1.000	0/0	1.000	0/0	1.000	0/0	1.000	0/0	1.000	0/0	1.000
		50	0/0	1.000	0/0	1.000	0/0	1.000	0/0	1.000	0/0	1.000	0/0	1.000	0/0	1.000
		40	0/0	1.000	0/0	1.000	0/0	1.000	0/0	1.000	0/0	1.000	0/0	1.000	0/0	1.000
Small proteins		100	14/14	0.126	12/14	0.159	13/14	0.016	8/14	0.189	4/14	0.0092936	0/14	1.000	0/14	1.000
Defensin-like		90	8/8	0.300	7/8	0.249	8/8	0.025	4/8	0.420	2/8	0.084	0/8	1.000	0/8	1.000
		80	7/7	0.327	6/7	0.307	7/7	0.038	3/7	0.592	1/7	0.361	0/7	1.000	0/7	1.000
		70	7/7	0.324	6/7	0.308	7/7	0.038	3/7	0.577	1/7	0.359	0/7	1.000	0/7	1.000
		60	6/6	0.362	5/6	0.387	6/6	0.058	3/6	0.460	1/6	0.327	0/6	1.000	0/6	1.000
		50	5/5	0.426	4/5	0.501	5/5	0.097	2/5	0.654	1/5	0.288	0/5	1.000	0/5	1.000
		40	3/3	0.594	3/3	0.322	3/3	0.242	2/3	0.344	1/3	0.188	0/3	1.000	0/3	1.000
Small proteins		100	45/109	1.000	29/109	1.000	19/109	1.000	68/109	7.69e-08	11/109	0.079	4/109	0.433	2/109	0.697
Knottins		90	18/41	1.000	14/41	1.000	10/41	1.000	23/41	0.000875	6/41	0.039	2/41	0.361	1/41	0.593
		80	11/29	1.000	10/29	1.000	7/29	1.000	21/29	0.000472	2/29	0.545	1/29	0.609	1/29	0.471
		70	11/24	1.000	9/24	1.000	7/24	1.000	18/24	0.000477	2/24	0.440	1/24	0.514	0/24	1.000
		60	8/21	1.000	8/21	0.999	5/21	1.000	16/21	0.000833	2/21	0.392	1/21	0.487	0/21	1.000
		50	8/21	1.000	8/21	0.999	6/21	1.000	17/21	0.000115	1/21	0.761	1/21	0.485	1/21	0.373
		40	8/18	1.000	8/18	0.991	6/18	0.997	14/18	0.001035	1/18	0.716	0/18	1.000	1/18	0.304
		The Enriched Function (SCOP) is for the functional enrichment analysis with respect to SCOP structures.
		Identity refers to the percentage of AMP sequence identity.
		n and m are the sample size of the specific category of structures with any functions and with the specific function, respectively.

## Sheet: TableS3.EnrichedFunction(TM)
TM	Identity	Antibacterial		AntigramP		AntigramN		Antifungal		Antiviral		Antiparasitic		Anticancer
	%	m/n	p	m/n	p	m/n	p	m/n	p	m/n	p	m/n	p	m/n	p
TM1	100	24/72	1.000	19/72	1.000	11/72	1.000	58/72	1.48E-11	1/72	0.991	2/72	0.656	0/72	1.000
	90	14/29	1.000	13/29	0.999	10/29	1.000	23/29	2.23E-05	1/29	0.847	0/29	1.000	0/29	1.000
	80	10/24	1.000	9/24	1.000	6/24	1.000	20/24	1.98E-05	1/24	0.786	1/24	0.540	0/24	1.000
	70	9/20	1.000	8/20	0.998	5/20	1.000	15/20	0.0014707	1/20	0.721	2/20	0.116	0/20	1.000
	60	7/17	1.000	7/17	0.995	4/17	1.000	14/17	4.52E-04	1/17	0.676	2/17	0.096	0/17	1.000
	50	5/15	1.000	5/15	0.999	4/15	0.999	13/15	2.22E-04	0/15	1.000	2/15	0.076	0/15	1.000
	40	5/13	1.000	5/13	0.994	4/13	0.995	11/13	1.11E-03	0/13	1.000	1/13	0.334	0/13	1.000
TM2	100	18/19	0.243	16/19	0.131	18/19	0.00231172	7/19	0.753	1/19	0.711	4/19	0.002	0/19	1.000
	90	17/18	0.261	15/18	0.157	17/18	0.00297088	6/18	0.807	1/18	0.687	4/18	0.002	0/18	1.000
	80	16/17	0.261	14/17	0.176	16/17	0.00392434	6/17	0.752	1/17	0.664	3/17	0.015	0/17	1.000
	70	16/17	0.257	14/17	0.176	16/17	0.00392273	6/17	0.733	1/17	0.662	3/17	0.012	0/17	1.000
	60	14/15	0.297	14/15	0.026	14/15	0.00821318	6/15	0.603	1/15	0.630	4/15	0.001	0/15	1.000
	50	14/14	0.091	13/14	0.038	14/14	0.00143701	6/14	0.497	1/14	0.614	2/14	0.067	0/14	1.000
	40	14/14	0.087	13/14	0.037	14/14	0.001301	6/14	0.498	1/14	0.624	2/14	0.066	0/14	1.000
TM3	100	36/36	0.005	35/36	0.000	35/36	1.9223e-06	18/36	0.209	6/36	0.023	4/36	0.023	0/36	1.000
	90	22/22	0.036	21/22	0.004	21/22	0.000564658	10/22	0.398	3/22	0.154	3/22	0.028	0/22	1.000
	80	16/16	0.077	16/16	0.003	16/16	0.00056031	9/16	0.152	2/16	0.260	1/16	0.404	0/16	1.000
	70	17/17	0.064	17/17	0.002	17/17	0.000349712	8/17	0.355	1/17	0.662	0/17	1.000	0/17	1.000
	60	15/15	0.078	15/15	0.003	15/15	0.000807307	8/15	0.217	1/15	0.630	0/15	1.000	0/15	1.000
	50	15/15	0.077	15/15	0.003	15/15	0.00089791	7/15	0.373	1/15	0.640	0/15	1.000	0/15	1.000
	40	15/15	0.073	15/15	0.003	15/15	0.0008073	7/15	0.373	1/15	0.650	0/15	1.000	0/15	1.000
TM4	100	18/18	0.070	16/18	0.059	16/18	0.019	12/18	0.030	8/18	5.48E-06	1/18	0.431	0/18	1.000
	90	11/11	0.191	10/11	0.109	10/11	0.048	7/11	0.106	5/11	0.000299675	0/11	1.000	0/11	1.000
	80	10/10	0.202	9/10	0.133	9/10	0.065	6/10	0.175	4/10	0.0022	0/10	1.000	0/10	1.000
	70	9/9	0.235	8/9	0.178	8/9	0.095	5/9	0.263	4/9	0.0013	0/9	1.000	0/9	1.000
	60	7/7	0.306	6/7	0.297	6/7	0.191	4/7	0.293	3/7	0.0074	0/7	1.000	0/7	1.000
	50	7/7	0.303	6/7	0.302	6/7	0.198	4/7	0.279	3/7	0.0079	0/7	1.000	0/7	1.000
	40	5/5	0.420	5/5	0.151	4/5	0.378	4/5	0.082	3/5	0.00268	0/5	1.000	0/5	1.000
TM5	100	14/24	1.000	6/24	1.000	6/24	1.000	4/24	0.998	13/24	2.27E-10	2/24	0.167	2/24	0.096
	90	4/9	1.000	2/9	1.000	2/9	0.998	2/9	0.935	7/9	1.03E-07	2/9	0.029	1/9	0.178
	80	3/7	0.999	1/7	1.000	1/7	0.999	1/7	0.974	4/7	0.000424249	1/7	0.202	1/7	0.142
	70	1/4	1.000	1/4	0.991	1/4	0.981	1/4	0.870	3/4	0.000868876	0/4	1.000	0/4	1.000
	60	0/1	1.000	0/1	1.000	0/1	1.000	0/1	1.000	1/1	0.064	0/1	1.000	0/1	1.000
	50	1/2	0.976	0/2	1.000	0/2	1.000	0/2	1.000	1/2	0.127	1/2	0.061	1/2	0.043
	40	0/1	1.000	0/1	1.000	0/1	1.000	0/1	1.000	0/1	1.000	0/1	1.000	1/1	0.019
TM6	100	11/11	0.197	5/11	0.978	8/11	0.395	3/11	0.906	0/11	1.000	0/11	1.000	0/11	1.000
	90	5/5	0.472	4/5	0.522	4/5	0.396	3/5	0.328	0/5	1.000	0/5	1.000	0/5	1.000
	80	4/4	0.528	3/4	0.633	3/4	0.523	2/4	0.534	0/4	1.000	0/4	1.000	0/4	1.000
	70	4/4	0.526	3/4	0.634	3/4	0.524	2/4	0.523	0/4	1.000	0/4	1.000	0/4	1.000
	60	4/4	0.508	3/4	0.624	3/4	0.516	2/4	0.528	0/4	1.000	0/4	1.000	0/4	1.000
	50	4/4	0.506	3/4	0.629	3/4	0.524	2/4	0.515	0/4	1.000	0/4	1.000	0/4	1.000
	40	4/4	0.499	3/4	0.626	3/4	0.516	2/4	0.516	0/4	1.000	0/4	1.000	0/4	1.000
TM7	100	9/9	0.264	8/9	0.195	5/9	0.810	2/9	0.945	0/9	1.000	0/9	1.000	0/9	1.000
	90	6/6	0.406	5/6	0.414	3/6	0.864	1/6	0.956	0/6	1.000	0/6	1.000	0/6	1.000
	80	5/5	0.450	4/5	0.507	3/5	0.729	1/5	0.926	0/5	1.000	0/5	1.000	0/5	1.000
	70	3/3	0.617	2/3	0.771	1/3	0.949	0/3	1.000	0/3	1.000	0/3	1.000	0/3	1.000
	60	1/1	0.845	1/1	0.685	1/1	0.624	0/1	1.000	0/1	1.000	0/1	1.000	0/1	1.000
	50	2/2	0.711	2/2	0.472	1/2	0.862	1/2	0.633	0/2	1.000	0/2	1.000	0/2	1.000
	40	1/1	0.841	1/1	0.685	1/1	0.623	1/1	0.394	0/1	1.000	0/1	1.000	0/1	1.000
TM9	100	10/12	0.779	11/12	0.084	10/12	0.133	3/12	0.936	0/12	1.000	2/12	0.050	1/12	0.234
	90	8/8	0.300	7/8	0.249	7/8	0.145	2/8	0.900	0/8	1.000	1/8	0.221	0/8	1.000
	80	8/8	0.279	7/8	0.235	7/8	0.138	2/8	0.900	0/8	1.000	1/8	0.227	0/8	1.000
	70	8/8	0.276	7/8	0.235	7/8	0.138	2/8	0.893	0/8	1.000	1/8	0.213	0/8	1.000
	60	8/8	0.258	7/8	0.225	7/8	0.133	2/8	0.896	0/8	1.000	1/8	0.224	0/8	1.000
	50	7/7	0.303	7/7	0.072	6/7	0.198	2/7	0.835	0/7	1.000	1/7	0.198	0/7	1.000
	40	7/7	0.296	7/7	0.070	6/7	0.191	2/7	0.835	0/7	1.000	1/7	0.196	0/7	1.000
TM10	100	6/6	0.412	5/6	0.419	4/6	0.625	4/6	0.208	0/6	1.000	0/6	1.000	0/6	1.000
	90	5/5	0.472	5/5	0.164	3/5	0.738	3/5	0.328	0/5	1.000	0/5	1.000	0/5	1.000
	80	5/5	0.450	4/5	0.507	3/5	0.729	3/5	0.327	0/5	1.000	0/5	1.000	0/5	1.000
	70	5/5	0.448	4/5	0.507	3/5	0.729	3/5	0.315	0/5	1.000	0/5	1.000	0/5	1.000
	60	4/4	0.508	3/4	0.624	2/4	0.847	3/4	0.181	0/4	1.000	0/4	1.000	0/4	1.000
	50	3/3	0.600	3/3	0.324	2/3	0.688	1/3	0.778	0/3	1.000	0/3	1.000	0/3	1.000
	40	3/3	0.594	3/3	0.322	2/3	0.681	1/3	0.778	0/3	1.000	0/3	1.000	0/3	1.000
	The Enriched Function (TM) is for the functional enrichment analysis with respect to TM structures.
	Identity refers to the percentage of AMP sequence identity.
	n and m are the sample size of the specific category of structures with any functions and with the specific function, respectively.

## Sheet: TableS4.EnrichedStructure(CATH)
CATH		Identity	Antibacterial		AntigramP		AntigramN		Antifungal		Antiviral		Antiparasitic		Anticancer
		%	m/n	p	m/n	p	m/n	p	m/n	p	m/n	p	m/n	p	m/n	p
Alpha Beta		100	44/187	1.000	34/142	1.000	25/135	1.000	72/135	1.36241e-06	5/19	0.926	2/12	0.979	7/9	0.020
2-Layer Sandwich		90	24/142	1.000	22/104	0.993	17/98	1.000	30/75	0.000895058	4/16	0.687	0/8	1.000	3/4	0.062
		80	18/115	1.000	17/91	0.993	12/88	1.000	27/70	0.000448405	4/15	0.557	1/7	0.876	2/3	0.158
		70	16/112	1.000	14/87	0.988	10/84	1.000	21/63	0.00288416	4/15	0.421	2/8	0.554	1/2	0.390
		60	13/98	1.000	11/78	0.966	8/74	1.000	19/61	0.00784212	4/15	0.398	2/9	0.609	0/1	1.000
		50	11/91	1.000	9/74	0.999	8/71	1.000	18/58	0.00792286	3/14	0.600	2/7	0.453	0/1	1.000
		40	10/83	1.000	9/68	0.995	7/65	1.000	16/54	0.0149996	3/14	0.577	1/6	0.754	0/0	1.000
Alpha Beta		100	25/187	5.47566e-05	18/142	0.030	22/135	3.58176e-05	10/135	0.892	2/19	0.541	0/12	1.000	0/9	1.000
Roll		90	15/142	0.019	12/104	0.106	13/98	0.016	5/75	0.885	1/16	0.792	0/8	1.000	0/4	1.000
		80	15/115	0.014	11/91	0.220	13/88	0.016	5/70	0.915	1/15	0.810	0/7	1.000	0/3	1.000
		70	15/112	0.022	11/87	0.234	13/84	0.018	5/63	0.882	1/15	0.829	0/8	1.000	0/2	1.000
		60	12/98	0.037	8/78	0.475	10/74	0.057	5/61	0.777	1/15	0.794	0/9	1.000	0/1	1.000
		50	11/91	0.044	8/74	0.341	10/71	0.023	3/58	0.967	1/14	0.763	0/7	1.000	0/1	1.000
		40	9/83	0.084	7/68	0.281	8/65	0.063	3/54	0.919	1/14	0.728	0/6	1.000	0/0	1.000
Alpha Beta		100	7/187	0.434	5/142	0.559	7/135	0.084	4/135	0.746	2/19	0.124	0/12	1.000	0/9	1.000
3-Layer Sandwich		90	7/142	0.685	5/104	0.777	7/98	0.194	4/75	0.634	2/16	0.206	0/8	1.000	0/4	1.000
	(aba)	80	7/115	0.648	5/91	0.743	7/88	0.199	4/70	0.681	2/15	0.222	0/7	1.000	0/3	1.000
		70	7/112	0.711	5/87	0.765	7/84	0.207	4/63	0.628	2/15	0.242	0/8	1.000	0/2	1.000
		60	6/98	0.735	4/78	0.855	6/74	0.272	4/61	0.596	2/15	0.239	0/9	1.000	0/1	1.000
		50	7/91	0.643	5/74	0.785	7/71	0.215	4/58	0.728	2/14	0.285	0/7	1.000	0/1	1.000
		40	6/83	0.728	4/68	0.877	6/65	0.311	4/54	0.642	2/14	0.276	0/6	1.000	0/0	1.000
Mainly Alpha		100	37/187	3.28301e-05	26/142	0.038	26/135	0.017	11/135	0.999	0/19	1.000	3/12	0.240	1/9	0.758
Orthogonal Bundle		90	23/142	0.013	18/104	0.113	16/98	0.253	8/75	0.924	0/16	1.000	2/8	0.320	0/4	1.000
		80	21/115	0.015	16/91	0.154	15/88	0.229	8/70	0.900	0/15	1.000	2/7	0.272	0/3	1.000
		70	20/112	0.034	15/87	0.215	13/84	0.489	7/63	0.911	0/15	1.000	2/8	0.336	0/2	1.000
		60	18/98	0.036	14/78	0.175	13/74	0.237	7/61	0.905	0/15	1.000	2/9	0.401	0/1	1.000
		50	17/91	0.039	15/74	0.036	11/71	0.554	8/58	0.741	0/14	1.000	2/7	0.285	0/1	1.000
		40	16/83	0.054	14/68	0.059	11/65	0.447	8/54	0.700	0/14	1.000	2/6	0.238	0/0	1.000
Mainly Alpha		100	22/187	0.014	18/142	0.00754969	14/135	0.186	0/135	1.000	0/19	1.000	0/12	1.000	0/9	1.000
Up-down Bundle		90	17/142	0.011	13/104	0.148	10/98	0.589	0/75	1.000	0/16	1.000	0/8	1.000	0/4	1.000
		80	15/115	0.014	11/91	0.220	8/88	0.765	0/70	1.000	0/15	1.000	0/7	1.000	0/3	1.000
		70	14/112	0.029	11/87	0.132	8/84	0.676	0/63	1.000	0/15	1.000	0/8	1.000	0/2	1.000
		60	13/98	0.028	10/78	0.182	7/74	0.740	0/61	1.000	0/15	1.000	0/9	1.000	0/1	1.000
		50	10/91	0.060	8/74	0.193	6/71	0.628	0/58	1.000	0/14	1.000	0/7	1.000	0/1	1.000
		40	9/83	0.084	7/68	0.281	5/65	0.745	0/54	1.000	0/14	1.000	0/6	1.000	0/0	1.000
Mainly Beta		100	21/187	0.311	18/142	0.128	21/135	0.00398463	14/135	0.570	2/19	0.607	4/12	0.025	0/9	1.000
Beta Barrel		90	20/142	0.512	17/104	0.327	20/98	0.0132273	11/75	0.611	2/16	0.726	4/8	0.017	0/4	1.000
		80	19/115	0.492	16/91	0.337	19/88	0.020	11/70	0.621	2/15	0.732	3/7	0.081	0/3	1.000
		70	19/112	0.605	16/87	0.361	19/84	0.022	11/63	0.524	2/15	0.764	3/8	0.133	0/2	1.000
		60	17/98	0.616	16/78	0.169	17/74	0.037	11/61	0.511	2/15	0.779	4/9	0.047	0/1	1.000
		50	17/91	0.413	15/74	0.239	17/71	0.022	11/58	0.448	2/14	0.753	2/7	0.358	0/1	1.000
		40	16/83	0.483	14/68	0.325	16/65	0.036	10/54	0.597	2/14	0.782	2/6	0.307	0/0	1.000
Mainly Beta		100	7/187	0.870	3/142	0.988	2/135	0.997	6/135	0.610	1/19	0.589	0/12	1.000	1/9	0.338
Sandwich		90	7/142	0.847	3/104	0.992	2/98	0.998	4/75	0.733	1/16	0.643	0/8	1.000	1/4	0.219
		80	7/115	0.918	3/91	0.996	2/88	0.999	5/70	0.651	1/15	0.699	0/7	1.000	1/3	0.205
		70	7/112	0.866	3/87	0.992	2/84	0.998	4/63	0.728	1/15	0.685	0/8	1.000	1/2	0.136
		60	7/98	0.832	3/78	0.992	2/74	0.998	4/61	0.803	1/15	0.729	0/9	1.000	1/1	0.078
		50	7/91	0.817	3/74	0.993	2/71	0.998	4/58	0.817	1/14	0.728	0/7	1.000	1/1	0.084
		40	6/83	0.728	2/68	0.996	2/65	0.993	3/54	0.864	1/14	0.683	0/6	1.000	0/0	1.000
Mainly Beta		100	5/187	0.153	1/142	0.976	0/135	1.000	1/135	0.969	1/19	0.306	2/12	0.0167324	0/9	1.000
Ribbon		90	4/142	0.365	1/104	0.980	0/98	1.000	1/75	0.908	1/16	0.332	1/8	0.178	0/4	1.000
		80	0/115	1.000	0/91	1.000	0/88	1.000	0/70	1.000	0/15	1.000	0/7	1.000	0/3	1.000
		70	1/112	0.788	0/87	1.000	0/84	1.000	0/63	1.000	0/15	1.000	0/8	1.000	0/2	1.000
		60	0/98	1.000	0/78	1.000	0/74	1.000	0/61	1.000	0/15	1.000	0/9	1.000	0/1	1.000
		50	0/91	1.000	0/74	1.000	0/71	1.000	0/58	1.000	0/14	1.000	0/7	1.000	0/1	1.000
		40	0/83	1.000	0/68	1.000	0/65	1.000	0/54	1.000	0/14	1.000	0/6	1.000	0/0	1.000
Few 2ndary Structures		100	8/187	0.174	8/142	0.025	6/135	0.246	9/135	0.00164537	3/19	0.018	0/12	1.000	0/9	1.000
Irregular		90	4/142	0.696	4/104	0.367	3/98	0.655	5/75	0.0164341	2/16	0.071	0/8	1.000	0/4	1.000
		80	4/115	0.341	4/91	0.142	3/88	0.450	4/70	0.045	2/15	0.049	0/7	1.000	0/3	1.000
		70	4/112	0.715	4/87	0.355	3/84	0.670	5/63	0.015	2/15	0.086	0/8	1.000	0/2	1.000
		60	4/98	0.679	4/78	0.357	3/74	0.654	5/61	0.023	2/15	0.105	0/9	1.000	0/1	1.000
		50	4/91	0.664	4/74	0.371	3/71	0.679	5/58	0.025	2/14	0.104	0/7	1.000	0/1	1.000
		40	4/83	0.672	4/68	0.385	3/65	0.689	5/54	0.028	2/14	0.124	0/6	1.000	0/0	1.000
		The Enriched Structure (CATH) is for the structural enrichment analysis with respect to CATH structures.
		Identity refers to the percentage of AMP sequence identity.
		n and m are the sample size of a specific anti-microbial function with any structures and with the specific structure, respectively

## Sheet: TableS5.EnrichedStructure(SCOP)
SCOP		Identity	Antibacterial		AntigramP		AntigramN		Antifungal		Antiviral		Antiparasitic		Anticancer
		%	m/n	p	m/n	p	m/n	p	m/n	p	m/n	p	m/n	p	m/n	p
All alpha proteins		100	5/182	0.137	1/137	0.972	4/129	0.159	1/134	0.969	0/31	1.000	0/12	1.000	0/11	1.000
Bifunctional inhibitor		90	3/121	0.447	1/97	0.944	2/93	0.632	1/73	0.847	0/19	1.000	0/9	1.000	0/5	1.000
		80	3/106	0.440	1/86	0.947	2/84	0.655	1/65	0.852	0/14	1.000	0/7	1.000	0/4	1.000
		70	3/101	0.488	1/81	0.953	2/80	0.685	1/58	0.839	0/13	1.000	0/6	1.000	0/2	1.000
		60	3/87	0.441	1/72	0.952	2/69	0.657	1/55	0.865	0/13	1.000	0/7	1.000	0/1	1.000
		50	2/83	0.578	1/70	0.874	1/68	0.861	1/54	0.748	0/12	1.000	0/5	1.000	0/2	1.000
		40	2/76	0.599	1/64	0.882	1/63	0.875	1/48	0.742	0/12	1.000	0/4	1.000	0/1	1.000
All alpha proteins		100	5/182	0.137	2/137	0.824	3/129	0.458	0/134	1.000	0/31	1.000	0/12	1.000	0/11	1.000
Phospholipase		90	3/121	0.447	1/97	0.944	2/93	0.632	0/73	1.000	0/19	1.000	0/9	1.000	0/5	1.000
		80	3/106	0.440	1/86	0.947	2/84	0.655	0/65	1.000	0/14	1.000	0/7	1.000	0/4	1.000
		70	3/101	0.488	2/81	0.696	2/80	0.685	0/58	1.000	0/13	1.000	0/6	1.000	0/2	1.000
		60	3/87	0.441	2/72	0.694	2/69	0.657	0/55	1.000	0/13	1.000	0/7	1.000	0/1	1.000
		50	1/83	0.761	1/70	0.642	1/68	0.624	0/54	1.000	0/12	1.000	0/5	1.000	0/2	1.000
		40	0/76	1.000	0/64	1.000	0/63	1.000	0/48	1.000	0/12	1.000	0/4	1.000	0/1	1.000
All alpha proteins		100	8/182	0.313	10/137	0.000957	9/129	0.00654	3/134	0.946	0/31	1.000	2/12	0.0669	1/11	0.345
Saposin-like		90	6/121	0.196	6/97	0.0503	6/93	0.0388	2/73	0.856	0/19	1.000	1/9	0.301	0/5	1.000
		80	6/106	0.189	6/86	0.0524	6/84	0.0453	2/65	0.863	0/14	1.000	1/7	0.271	0/4	1.000
		70	6/101	0.234	6/81	0.0598	6/80	0.0554	2/58	0.846	0/13	1.000	1/6	0.255	0/2	1.000
		60	6/87	0.189	6/72	0.0586	6/69	0.0449	2/55	0.879	0/13	1.000	1/7	0.322	0/1	1.000
		50	6/83	0.186	6/70	0.0647	6/68	0.0541	2/54	0.893	0/12	1.000	1/5	0.251	0/2	1.000
		40	6/76	0.208	6/64	0.0712	6/63	0.0645	2/48	0.888	0/12	1.000	1/4	0.226	0/1	1.000
α and β proteins (a/b)		100	5/182	0.137	4/137	0.195	5/129	0.020	2/134	0.810	1/31	0.459	0/12	1.000	0/11	1.000
Periplasmic binding		90	5/121	0.258	4/97	0.358	5/93	0.067	2/73	0.765	1/19	0.478	0/9	1.000	0/5	1.000
protein-like II		80	5/106	0.252	4/86	0.367	5/84	0.076	2/65	0.774	1/14	0.417	0/7	1.000	0/4	1.000
		70	5/101	0.299	4/81	0.392	5/80	0.090	2/58	0.753	1/13	0.419	0/6	1.000	0/2	1.000
		60	4/87	0.334	3/72	0.665	4/69	0.129	2/55	0.664	1/13	0.388	0/7	1.000	0/1	1.000
		50	5/83	0.249	4/70	0.564	5/68	0.089	2/54	0.813	1/12	0.448	0/5	1.000	0/2	1.000
		40	5/76	0.272	4/64	0.632	5/63	0.104	2/48	0.806	1/12	0.487	0/4	1.000	0/1	1.000
α and βproteins (a+b)		100	16/182	0.00949	14/137	0.00607	16/129	4.35e-05	5/134	0.977	1/31	0.883	4/12	0.00395	0/11	1.000
IL8-like		90	15/121	0.071	13/97	0.069	15/93	0.00166	4/73	0.983	1/19	0.885	4/9	0.00664	0/5	1.000
		80	14/106	0.084	12/86	0.103	14/84	0.00388	4/65	0.975	1/14	0.814	3/7	0.027	0/4	1.000
		70	14/101	0.127	12/81	0.125	14/80	0.00598	4/58	0.968	1/13	0.819	3/6	0.021	0/2	1.000
		60	12/87	0.134	12/72	0.016	12/69	0.0100457	4/55	0.951	1/13	0.812	4/7	0.00306	0/1	1.000
		50	12/83	0.030	11/70	0.030	12/68	0.00232	4/54	0.934	1/12	0.773	2/5	0.092	0/2	1.000
		40	12/76	0.038	11/64	0.035	12/63	0.00328	4/48	0.930	1/12	0.812	2/4	0.072	0/1	1.000
α and β proteins (a+b)		100	8/182	0.0405	7/137	0.0364	5/129	0.313	2/134	0.965	0/31	1.000	0/12	1.000	0/11	1.000
Lysozyme-like		90	6/121	0.196	5/97	0.251	3/93	0.809	1/73	0.978	0/19	1.000	0/9	1.000	0/5	1.000
		80	5/106	0.252	4/86	0.367	3/84	0.693	1/65	0.959	0/14	1.000	0/7	1.000	0/4	1.000
		70	3/101	0.488	2/81	0.696	1/80	0.949	0/58	1.000	0/13	1.000	0/6	1.000	0/2	1.000
		60	1/87	0.763	1/72	0.632	1/69	0.605	0/55	1.000	0/13	1.000	0/7	1.000	0/1	1.000
		50	2/83	0.578	2/70	0.410	1/68	0.861	1/54	0.748	0/12	1.000	0/5	1.000	0/2	1.000
		40	1/76	0.776	1/64	0.653	1/63	0.643	1/48	0.489	0/12	1.000	0/4	1.000	0/1	1.000
Peptides		100	6/182	0.091	5/137	0.114	6/129	0.0112	5/134	0.103	0/31	1.000	0/12	1.000	0/11	1.000
Antimicrobial		90	6/121	0.196	5/97	0.251	6/93	0.038	5/73	0.073	0/19	1.000	0/9	1.000	0/5	1.000
	beta-hairpin	80	5/106	0.252	5/86	0.086	5/84	0.076	5/65	0.020	0/14	1.000	0/7	1.000	0/4	1.000
		70	4/101	0.383	4/81	0.156	4/80	0.148	4/58	0.039	0/13	1.000	0/6	1.000	0/2	1.000
		60	4/87	0.334	4/72	0.154	4/69	0.129	4/55	0.051	0/13	1.000	0/7	1.000	0/1	1.000
		50	4/83	0.330	4/70	0.165	4/68	0.146	4/54	0.056	0/12	1.000	0/5	1.000	0/2	1.000
		40	4/76	0.355	4/64	0.176	4/63	0.165	4/48	0.053	0/12	1.000	0/4	1.000	0/1	1.000
Peptides		100	9/182	0.0269	6/137	0.265	6/129	0.208	1/134	0.998	1/31	0.672	1/12	0.339	0/11	1.000
	Antimicrobial helix	90	5/121	0.258	4/97	0.358	4/93	0.314	1/73	0.957	1/19	0.478	1/9	0.257	0/5	1.000
		80	5/106	0.252	4/86	0.367	4/84	0.341	1/65	0.959	1/14	0.417	1/7	0.231	0/4	1.000
		70	5/101	0.299	4/81	0.392	4/80	0.378	0/58	1.000	0/13	1.000	0/6	1.000	0/2	1.000
		60	4/87	0.334	3/72	0.529	3/69	0.483	0/55	1.000	0/13	1.000	0/7	1.000	0/1	1.000
		50	4/83	0.330	3/70	0.549	3/68	0.516	0/54	1.000	0/12	1.000	0/5	1.000	0/2	1.000
		40	4/76	0.355	3/64	0.568	3/63	0.549	0/48	1.000	0/12	1.000	0/4	1.000	0/1	1.000
Peptides		100	6/182	0.0913	5/137	0.114	2/129	0.871	0/134	1.000	0/31	1.000	0/12	1.000	0/11	1.000
Leucocin-like		90	5/121	0.258	4/97	0.358	1/93	0.989	0/73	1.000	0/19	1.000	0/9	1.000	0/5	1.000
	bacteriocin	80	5/106	0.252	4/86	0.367	1/84	0.991	0/65	1.000	0/14	1.000	0/7	1.000	0/4	1.000
		70	4/101	0.383	3/81	0.532	1/80	0.982	0/58	1.000	0/13	1.000	0/6	1.000	0/2	1.000
		60	4/87	0.334	3/72	0.529	1/69	0.978	0/55	1.000	0/13	1.000	0/7	1.000	0/1	1.000
		50	3/83	0.438	2/70	0.709	1/68	0.949	0/54	1.000	0/12	1.000	0/5	1.000	0/2	1.000
		40	3/76	0.462	2/64	0.725	1/63	0.957	0/48	1.000	0/12	1.000	0/4	1.000	0/1	1.000
Peptides		100	8/182	0.0405	8/137	0.00396	7/129	0.024	2/134	0.965	0/31	1.000	0/12	1.000	0/11	1.000
	Peptide hormones	90	4/121	0.339	4/97	0.139	3/93	0.454	2/73	0.630	0/19	1.000	0/9	1.000	0/5	1.000
		80	4/106	0.334	4/86	0.143	3/84	0.481	2/65	0.639	0/14	1.000	0/7	1.000	0/4	1.000
		70	4/101	0.383	4/81	0.156	3/80	0.518	2/58	0.616	0/13	1.000	0/6	1.000	0/2	1.000
		60	4/87	0.333	4/72	0.154	3/69	0.483	2/55	0.664	0/13	1.000	0/7	1.000	0/1	1.000
		50	4/83	0.330	4/70	0.165	3/68	0.516	2/54	0.684	0/12	1.000	0/5	1.000	0/2	1.000
		40	4/76	0.355	4/64	0.176	3/63	0.549	2/48	0.676	0/12	1.000	0/4	1.000	0/1	1.000
Peptides		100	2/182	0.897	2/137	0.699	0/129	1.000	1/134	0.937	4/31	0.000145	0/12	1.000	0/11	1.000
	RP71935	90	0/121	1.000	0/97	1.000	0/93	1.000	0/73	1.000	1/19	0.120253	0/9	1.000	0/5	1.000
		80	0/106	1.000	0/86	1.000	0/84	1.000	0/65	1.000	1/14	0.101	0/7	1.000	0/4	1.000
		70	0/101	1.000	0/81	1.000	0/80	1.000	0/58	1.000	1/13	0.102	0/6	1.000	0/2	1.000
		60	0/87	1.000	0/72	1.000	0/69	1.000	0/55	1.000	1/13	0.114	0/7	1.000	0/1	1.000
		50	0/83	1.000	0/70	1.000	0/68	1.000	0/54	1.000	1/12	0.110	0/5	1.000	0/2	1.000
		40	0/76	1.000	0/64	1.000	0/63	1.000	0/48	1.000	1/12	0.122	0/4	1.000	0/1	1.000
Small proteins		100	4/182	0.984	3/137	0.953	3/129	0.932	2/134	0.989	0/31	1.000	0/12	1.000	7/11	1.98e-09
	Crambin-like	90	4/121	0.859	3/97	0.844	3/93	0.809	2/73	0.856	0/19	1.000	0/9	1.000	3/5	0.000301
		80	2/106	0.859	2/86	0.676	2/84	0.655	1/65	0.852	0/14	1.000	0/7	1.000	2/4	0.00186
		70	2/101	0.621	2/81	0.399	2/80	0.389	1/58	0.703	0/13	1.000	0/6	1.000	1/2	0.0311
		60	0/87	1.000	0/72	1.000	0/69	1.000	0/55	1.000	0/13	1.000	0/7	1.000	0/1	1.000
		50	0/83	1.000	0/70	1.000	0/68	1.000	0/54	1.000	0/12	1.000	0/5	1.000	0/2	1.000
		40	0/76	1.000	0/64	1.000	0/63	1.000	0/48	1.000	0/12	1.000	0/4	1.000	0/1	1.000
Small proteins		100	14/182	0.00337	12/137	0.00633	13/129	0.000395	8/134	0.381	4/31	0.0626	0/12	1.000	0/11	1.000
	Defensin-like	90	8/121	0.112	7/97	0.115	8/93	0.0127	4/73	0.553	2/19	0.247	0/9	1.000	0/5	1.000
		80	7/106	0.143	6/86	0.178	7/84	0.026	3/65	0.722	1/14	0.533	0/7	1.000	0/4	1.000
		70	7/101	0.182	6/81	0.198	7/80	0.033	3/58	0.695	1/13	0.536	0/6	1.000	0/2	1.000
		60	6/87	0.189	5/72	0.279	6/69	0.044	3/55	0.626	1/13	0.525	0/7	1.000	0/1	1.000
		50	5/83	0.249	4/70	0.409	5/68	0.089	2/54	0.813	1/12	0.448	0/5	1.000	0/2	1.000
		40	3/76	0.462	3/64	0.274	3/63	0.261	2/48	0.485	1/12	0.327	0/4	1.000	0/1	1.000
Small proteins		100	48/182	1.000	31/137	1.000	21/129	1.000	73/134	2.13e-06	11/31	0.728	4/12	0.788	2/11	0.974
	Knottins	90	20/121	1.000	16/97	1.000	12/93	1.000	27/73	0.00291	13/19	0.364	2/9	0.729	1/5	0.782
		80	11/106	1.000	10/86	1.000	7/84	1.000	21/65	0.00173	2/14	0.837	1/7	0.813	1/4	0.612
		70	11/101	1.000	9/81	1.000	7/80	1.000	18/58	0.0012	2/13	0.746	1/6	0.720	0/2	1.000
		60	8/87	1.000	8/72	1.000	5/69	1.000	16/55	0.0043	2/13	0.738	1/7	0.769	0/1	1.000
		50	8/83	1.000	8/70	1.000	6/68	1.000	17/54	0.00124	1/12	0.934	1/5	0.665	1/2	0.349
		40	8/76	1.000	8/64	1.000	6/63	1.000	14/48	0.00659	1/12	0.926	0/4	1.000	1/1	0.184
		The Enriched Structure (SCOP) is for the structural enrichment analysis with respect to SCOP structures.
		Identity refers to the percentage of AMP sequence identity.
		n and m are the sample size of a specific anti-microbial function with any structures and with the specific structure, respectively

## Sheet: TableS6.EnrichedStructure(TM)
TM	Identity	Antibacterial		AntigramP		AntigramN		Antifungal		Antiviral		Antiparasitic		Anticancer
	%	m/n	p	m/n	p	m/n	p	m/n	p	m/n	p	m/n	p	m/n	p
TM1	100	24/335	1	19/268	1	11/248	1	58/210	2.74993e-10	1/60	0.999989	2/24	0.924167	0/14	1
	90	14/229	0.999996	13/189	0.99728	10/174	0.999535	23/126	6.45587e-05	1/42	0.992765	0/17	1	0/8	1
	80	10/197	0.999998	9/164	0.999483	6/153	0.99998	20/116	0.000141284	1/35	0.979047	1/13	0.744379	0/7	1
	70	9/187	0.999977	8/155	0.997847	5/145	0.999942	15/105	0.00525248	1/33	0.960406	2/12	0.278425	0/5	1
	60	7/166	0.999973	7/140	0.995547	4/129	0.999882	14/99	0.00271189	1/29	0.931404	2/13	0.289692	0/4	1
	50	5/161	0.999996	5/137	0.999244	4/128	0.999556	13/96	0.00156123	0/28	1	2/12	0.221937	0/5	1
	40	5/149	0.999935	5/129	0.996868	4/119	0.997875	11/89	0.00614936	0/27	1	1/10	0.526536	0/4	1
TM2	100	18/335	0.0302548	16/268	0.021785	18/248	0.000188448	7/210	0.8772	1/60	0.940007	4/24	0.0146652	0/14	1
	90	17/229	0.108104	15/189	0.0960186	17/174	0.00148725	6/126	0.892286	1/42	0.949731	4/17	0.0162816	0/8	1
	80	16/197	0.105132	14/164	0.116936	16/153	0.00257279	6/116	0.895461	1/35	0.932334	3/13	0.0504806	0/7	1
	70	16/187	0.127836	14/155	0.128908	16/145	0.00309888	6/105	0.870734	1/33	0.934392	3/12	0.0482571	0/5	1
	60	14/166	0.161277	14/140	0.0196561	14/129	0.00669243	6/99	0.814973	1/29	0.904735	4/13	0.00878414	0/4	1
	50	14/161	0.0397521	13/137	0.0307082	14/128	0.00137136	6/96	0.743365	1/28	0.886643	2/12	0.198924	0/5	1
	40	14/149	0.0426177	13/129	0.0397201	14/119	0.00155183	6/89	0.752779	1/27	0.899483	2/10	0.168685	0/4	1
TM3	100	36/335	2.2147e-05	35/268	1.22194e-07	35/248	7.35199e-09	18/210	0.428434	6/60	0.353838	4/24	0.118852	0/14	1
	90	22/229	0.00773444	21/189	0.00119864	21/174	0.000217137	10/126	0.549511	3/42	0.664131	3/17	0.135566	0/8	1
	80	16/197	0.0235553	16/164	0.00110056	16/153	0.000342544	9/116	0.304254	2/35	0.693553	1/13	0.590691	0/7	1
	70	17/187	0.0237867	17/155	0.000833471	17/145	0.00025126	8/105	0.542945	1/33	0.934392	0/12	1	0/5	1
	60	15/166	0.031961	15/140	0.0021898	15/129	0.000598934	8/99	0.429583	1/29	0.904735	0/13	1	0/4	1
	50	15/161	0.031249	15/137	0.0024555	15/128	0.000836013	7/96	0.637636	1/28	0.903616	0/12	1	0/5	1
	40	15/149	0.0336455	15/129	0.00344293	15/119	0.000952877	7/89	0.648712	1/27	0.915354	0/10	1	0/4	1
TM4	100	18/335	0.00536718	16/268	0.00764475	16/248	0.00256377	12/210	0.0734468	8/60	0.00102006	1/24	0.638716	0/14	1
	90	11/229	0.0929113	10/189	0.072296	10/174	0.0347845	7/126	0.160791	5/42	0.0133149	0/17	1	0/8	1
	80	10/197	0.0993141	9/164	0.0962043	9/153	0.0557578	6/116	0.301181	4/35	0.0381892	0/13	1	0/7	1
	70	9/187	0.143778	8/155	0.144054	8/145	0.0914396	5/105	0.387433	4/33	0.0260593	0/12	1	0/5	1
	60	7/166	0.207883	6/140	0.27712	6/129	0.186409	4/99	0.451832	3/29	0.0588578	0/13	1	0/4	1
	50	7/161	0.205994	6/137	0.287277	6/128	0.207264	4/96	0.450378	3/28	0.0578817	0/12	1	0/5	1
	40	5/149	0.334423	5/129	0.160951	4/119	0.413278	4/89	0.161342	3/27	0.0228838	0/10	1	0/4	1
TM5	100	14/335	0.983143	6/268	0.999935	6/248	0.999615	4/210	0.999728	13/60	1.09648e-06	2/24	0.376451	2/14	0.170815
	90	4/229	0.998019	2/189	0.999217	2/174	0.997506	2/126	0.961413	7/42	2.86746e-05	2/17	0.0953648	1/8	0.230381
	80	3/197	0.995679	1/164	0.999594	1/153	0.998998	1/116	0.989074	4/35	0.00877104	1/13	0.318379	1/7	0.184351
	70	1/187	0.998826	1/155	0.9889	1/145	0.981628	1/105	0.913404	3/33	0.00970035	0/12	1	0/5	1
	60	0/166	1	0/140	1	0/129	1	0/99	1	1/29	0.140097	0/13	1	0/4	1
	50	1/161	0.961194	0/137	1	0/128	1	0/96	1	1/28	0.259801	1/12	0.116119	1/5	0.0492537
	40	0/149	1	0/129	1	0/119	1	0/89	1	0/27	1	0/10	1	1/4	0.0216216
TM6	100	11/335	0.0422258	5/268	0.906137	8/248	0.201687	3/210	0.953267	0/60	1	0/24	1	0/14	1
	90	5/229	0.344019	4/189	0.462074	4/174	0.361345	3/126	0.397406	0/42	1	0/17	1	0/8	1
	80	4/197	0.402134	3/164	0.587767	3/153	0.508522	2/116	0.641955	0/35	1	0/13	1	0/7	1
	70	4/187	0.426809	3/155	0.600342	3/145	0.52311	2/105	0.617711	0/33	1	0/12	1	0/5	1
	60	4/166	0.410584	3/140	0.609895	3/129	0.515058	2/99	0.655864	0/29	1	0/13	1	0/4	1
	50	4/161	0.40856	3/137	0.619318	3/128	0.539232	2/96	0.654895	0/28	1	0/12	1	0/5	1
	40	4/149	0.417452	3/129	0.64738	3/119	0.550664	2/89	0.660486	0/27	1	0/10	1	0/4	1
TM7	100	9/335	0.075588	8/268	0.070351	5/248	0.6398	2/210	0.972326	0/60	1	0/24	1	0/14	1
	90	6/229	0.277196	5/189	0.351155	3/174	0.843166	1/126	0.972083	0/42	1	0/17	1	0/8	1
	80	5/197	0.31939	4/164	0.454199	3/153	0.717202	1/116	0.95954	0/35	1	0/13	1	0/7	1
	70	3/187	0.528872	2/155	0.747484	1/145	0.949531	0/105	1	0/33	1	0/12	1	0/5	1
	60	1/166	0.801932	1/140	0.676328	1/129	0.623188	0/99	1	0/29	1	0/13	1	0/4	1
	50	2/161	0.640796	2/137	0.463483	1/128	0.869254	1/96	0.728358	0/28	1	0/12	1	0/5	1
	40	1/149	0.805405	1/129	0.697297	1/119	0.643243	1/89	0.481081	0/27	1	0/10	1	0/4	1
TM9	100	10/335	0.396854	11/268	0.0190801	10/248	0.0446734	3/210	0.971368	0/60	1	2/24	0.132243	1/14	0.321925
	90	8/229	0.179496	7/189	0.193118	7/174	0.119246	2/126	0.93615	0/42	1	1/17	0.394709	0/8	1
	80	8/197	0.158989	7/164	0.186231	7/153	0.12411	2/116	0.952106	0/35	1	1/13	0.3553	0/7	1
	70	8/187	0.179119	7/155	0.197464	7/145	0.133974	2/105	0.943105	0/33	1	1/12	0.351803	0/5	1
	60	8/166	0.165267	7/140	0.205992	7/129	0.127836	2/99	0.95731	0/29	1	1/13	0.410324	0/4	1
	50	7/161	0.205994	7/137	0.0649971	6/128	0.207264	2/96	0.925091	0/28	1	1/12	0.354474	0/5	1
	40	7/149	0.213731	7/129	0.0761894	6/119	0.217284	2/89	0.928021	0/27	1	1/10	0.326748	0/4	1
TM10	100	6/335	0.179993	5/268	0.235035	4/248	0.455841	4/210	0.29139	0/60	1	0/24	1	0/14	1
	90	5/229	0.344019	5/189	0.130509	3/174	0.709257	3/126	0.397406	0/42	1	0/17	1	0/8	1
	80	5/197	0.31939	4/164	0.454199	3/153	0.717202	3/116	0.442742	0/35	1	0/13	1	0/7	1
	70	5/187	0.34408	4/155	0.468108	3/145	0.731079	3/105	0.414503	0/33	1	0/12	1	0/5	1
	60	4/166	0.410584	3/140	0.609895	2/129	0.848726	3/99	0.278641	0/29	1	0/13	1	0/4	1
	50	3/161	0.511993	3/137	0.314423	2/128	0.701058	1/96	0.859402	0/28	1	0/12	1	0/5	1
	40	3/149	0.520385	3/129	0.336638	2/119	0.710066	1/89	0.86238	0/27	1	0/10	1	0/4	1
	The Enriched Structure (TM) is for the structural enrichment analysis with respect to TM structures.
	Identity refers to the percentage of AMP sequence identity.
	n and m are the sample size of a specific anti-microbial function with any structures and with the specific structure, respectively
